# Supplementary material for: Production of Herbicide-Sensitive Strain to Prevent Volunteer Rice Infestation Using a CRISPR-Cas9 Cytidine Deaminase Fusion
Source: Front Plant Sci. 2020 Aug 5;11:925. doi: 10.3389/fpls.2020.00925 (PMC7419996; doi:10.3389/fpls.2020.00925)
Supplement: Supplementary file 1 [file DataSheet_1.zip]

Archive with 6 entries (6 files):
- Fig. S1..JPG
- Fig. S2..JPG
- Table S1..JPG
- Table S2..JPG
- Table S3.JPG
- Table S4..JPG
